# Supplementary material for: Comparative genomics reveals high prophage diversity and horizontal gene transfer of effectors and phage defence systems in the Pseudomonas syringae complex
Source: Microb Genom. 2026 May 18;12(5):001711. doi: 10.1099/mgen.0.001711 (PMC13182921; doi:10.1099/mgen.0.001711)
Supplement: Supplementary Material 1. [file mgen-12-01711-s001.xlsx]

## Sheet: Sheet2
Supplementary Table 1 Overview of the different genomes used in this study
Assembly_Accession	Organism_Name	Assembly_Stats_Total_Sequence_Length	Assembly_Level	Strain	Phylogroup	primary/secondary
GCA_004124625.1	Pseudomonas_syringae	6151226	Contig	03-19A	2	Primary
GCA_004124675.1	Pseudomonas_syringae	6168527	Contig	02-B4	2	Primary
GCA_000737235.1	Pseudomonas_syringae	6681285	Contig	CEB003	0
GCA_000737245.1	Pseudomonas_syringae	5816171	Contig	GAW0119	0
GCA_001238485.1	Pseudomonas_syringae	6361142	Contig	Riq4	0
GCA_001698815.1	Pseudomonas_syringae	6601350	Contig	GR12-2	0
GCA_002157375.1	Pseudomonas_syringae	5704000	Contig	PDD-32b-74	0
GCA_003702345.1	Pseudomonas_syringae_pv._avii	7212028	Scaffold	ICMP14479	0
GCA_019904335.1	Pseudomonas_syringae	5853599	Scaffold	RAYR-BL	0
GCA_021605305.1	Pseudomonas_syringae	5905860	Contig	PA-6-8G	0
GCA_021605315.1	Pseudomonas_syringae	5910826	Contig	PA-6-9A	0
GCA_021605335.1	Pseudomonas_syringae	5899061	Contig	PA-6-9D	0
GCA_021605405.1	Pseudomonas_syringae	5670230	Contig	PA-6-8E	0
GCA_021605415.1	Pseudomonas_syringae	5671921	Contig	PA-6-8C	0
GCA_021605805.1	Pseudomonas_syringae	5921490	Contig	PA-6-3H	0
GCA_021606685.1	Pseudomonas_syringae	5919251	Contig	PA-4-7F	0
GCA_021609435.1	Pseudomonas_syringae	6311258	Contig	PA-1-7C	0
GCA_021609685.1	Pseudomonas_syringae	6550379	Contig	PA-1-3B	0
GCA_000145865.1	Pseudomonas_syringae_pv._actinidiae_str._M302091	5901732	Scaffold	M302091	1	Primary
GCA_000233815.2	Pseudomonas_syringae_pv._actinidiae_str._CRAFRU8.43	6143194	Contig	CRAFRU8.43	1	Primary
GCA_000245415.1	Pseudomonas_syringae_pv._actinidiae_CFBP_7286	6139481	Scaffold	CFBP7286	1	Primary
GCA_000245435.1	Pseudomonas_syringae_pv._actinidiae_KW41	5921835	Scaffold	KW41	1	Primary
GCA_000245455.1	Pseudomonas_syringae_pv._actinidiae_PA459	6461320	Scaffold	PA459	1	Primary
GCA_000245475.1	Pseudomonas_syringae_pv._actinidiae_CH2010-6	6196569	Scaffold	CH2010-6	1	Primary
GCA_000342185.1	Pseudomonas_syringae_pv._actinidiae_ICMP_18744	6235607	Contig	ICMP18744	1	Primary
GCA_000344335.2	Pseudomonas_syringae_pv._actinidiae_ICMP_9853	6507519	Complete_Genome	ICMP9853	1	Primary
GCA_000344375.1	Pseudomonas_syringae_pv._actinidiae_ICMP_18800	6228594	Contig	ICMP18800	1	Primary
GCA_000344395.1	Pseudomonas_syringae_pv._actinidiae_ICMP_18804	6253677	Contig	ICMP18804	1	Primary
GCA_000344415.1	Pseudomonas_syringae_pv._actinidifoliorum	6257465	Contig	ICMP18806	1	Primary
GCA_000344435.1	Pseudomonas_syringae_pv._actinidiae_TP1	6220309	Contig	TP1	1	Primary
GCA_000344455.1	Pseudomonas_syringae_pv._actinidiae_TP6-1	6224105	Contig	TP6-1	1	Primary
GCA_000344475.3	Pseudomonas_syringae_pv._actinidiae_str._Shaanxi_M228	6747342	Complete_Genome	Shaanxi_M228	1	Primary
GCA_000344515.2	Pseudomonas_syringae_pv._actinidiae_ICMP_19455	6221315	Contig	ICMP19455	1	Primary
GCA_000344535.1	Pseudomonas_syringae_pv._actinidiae_ICMP_18807	6125821	Contig	ICMP18807	1	Primary
GCA_000344555.1	Pseudomonas_syringae_pv._actinidiae_ICMP_19439	6216001	Contig	ICMP19439	1	Primary
GCA_000416465.2	Pseudomonas_syringae_pv._theae_ICMP_3923	6254836	Scaffold	ICMP3923	1	Primary
GCA_000416485.1	Pseudomonas_syringae_pv._actinidiae_ICMP_19071	6021367	Scaffold	ICMP19071	1	Primary
GCA_000416505.1	Pseudomonas_syringae_pv._actinidiae_ICMP_19073	5974547	Scaffold	ICMP19073	1	Primary
GCA_000416525.1	Pseudomonas_syringae_pv._actinidiae_ICMP_19103	6010992	Contig	ICMP19103	1	Primary
GCA_000416545.1	Pseudomonas_syringae_pv._actinidiae_ICMP_19098	6308188	Contig	ICMP19098	1	Primary
GCA_000416605.1	Pseudomonas_syringae_pv._actinidiae_ICMP_19079	5788784	Scaffold	ICMP19079	1	Primary
GCA_000416665.1	Pseudomonas_syringae_pv._actinidiae_ICMP_9855	5931093	Scaffold	ICMP9855	1	Primary
GCA_000416705.1	Pseudomonas_syringae_pv._actinidiae_ICMP_19068	6099446	Scaffold	ICMP19068	1	Primary
GCA_000416725.1	Pseudomonas_syringae_pv._actinidiae_ICMP_19097	6165163	Scaffold	ICMP19097	1	Primary
GCA_000416745.1	Pseudomonas_syringae_pv._actinidiae_ICMP_19094	6285553	Scaffold	ICMP19094	1	Primary
GCA_000416765.1	Pseudomonas_syringae_pv._actinidiae_ICMP_19095	6200979	Scaffold	ICMP19095	1	Primary
GCA_000416785.2	Pseudomonas_syringae_pv._actinidiae_ICMP_18883	6309762	Scaffold	ICMP18883	1	Primary
GCA_000416805.1	Pseudomonas_syringae_pv._actinidiae_ICMP_19099	6225312	Scaffold	ICMP19099	1	Primary
GCA_000416825.2	Pseudomonas_syringae_pv._actinidiae_ICMP_19100	6216613	Scaffold	ICMP19100	1	Primary
GCA_000416845.2	Pseudomonas_syringae_pv._actinidiae_ICMP_19102	6011206	Scaffold	ICMP19102	1	Primary
GCA_000416865.1	Pseudomonas_syringae_pv._actinidiae_ICMP_19104	5963579	Contig	ICMP19104	1	Primary
GCA_000416885.1	Pseudomonas_syringae_pv._actinidiae_ICMP_19072	6013211	Contig	ICMP19072	1	Primary
GCA_000416925.1	Pseudomonas_syringae_pv._actinidiae_ICMP_18886	6034474	Scaffold	ICMP18886	1	Primary
GCA_000416945.1	Pseudomonas_syringae_pv._actinidiae_ICMP_18801	6159413	Scaffold	ICMP18801	1	Primary
GCA_000452545.2	Pseudomonas_syringae_USA007	5970940	Contig	USA007	1	Primary
GCA_000452625.2	Pseudomonas_syringae_CC1630	6056064	Contig	CC1630	1	Primary
GCA_000452685.2	Pseudomonas_syringae_CC1559	5858350	Contig	CC1559	1	Primary
GCA_000452905.2	Pseudomonas_syringae_CC1544	5883551	Contig	CC1544	1	Primary
GCA_000648735.3	Pseudomonas_syringae_pv._actinidiae_ICMP_18884	6629992	Complete_Genome	ICMP18884	1	Primary
GCA_000658965.1	Pseudomonas_syringae_pv._actinidiae_ICMP_9617	6497695	Chromosome	ICMP9617	1	Primary
GCA_001467225.1	Pseudomonas_syringae_pv._actinidiae_ICMP_19497	6315702	Scaffold	ICMP19497	1	Primary
GCA_001467365.1	Pseudomonas_syringae_ICMP_11292	5809603	Contig	ICMP11292	1	Primary
GCA_001497455.1	Pseudomonas_syringae_pv._actinidifoliorum	6245039	Contig	CFBP8161	1	Primary
GCA_001497465.1	Pseudomonas_syringae_pv._actinidifoliorum	6261671	Contig	CFBP8180	1	Primary
GCA_001497495.1	Pseudomonas_syringae_pv._actinidifoliorum	6058685	Contig	CFBP8043	1	Primary
GCA_001497555.1	Pseudomonas_syringae_pv._actinidifoliorum	6099296	Scaffold	CFBP8160	1	Primary
GCA_001497595.1	Pseudomonas_syringae_pv._actinidifoliorum	6104093	Scaffold	CFBP8039	1	Primary
GCA_001538095.1	Pseudomonas_syringae_pv._avii	6229862	Contig	CFBP3846	1	Primary
GCA_001910465.1	Pseudomonas_syringae_pv._actinidiae	6424311	Scaffold	PsaNZ-62	1	Primary
GCA_001910485.1	Pseudomonas_syringae_pv._actinidiae	6431581	Contig	PsaNZ-66	1	Primary
GCA_001910495.1	Pseudomonas_syringae_pv._actinidiae	6436040	Scaffold	PsaNZ-63	1	Primary
GCA_001910545.1	Pseudomonas_syringae_pv._actinidiae	6777840	Scaffold	PsaNZ-64	1	Primary
GCA_001910555.1	Pseudomonas_syringae_pv._actinidiae	6504570	Scaffold	PsaNZ-65	1	Primary
GCA_001913215.1	Pseudomonas_syringae_pv._actinidiae	6741119	Complete_Genome	NZ-45	1	Primary
GCA_001913235.1	Pseudomonas_syringae_pv._actinidiae	6676278	Complete_Genome	NZ-47	1	Primary
GCA_002003545.1	Pseudomonas_syringae_pv._actinidifoliorum	6421615	Contig	ICMP18802	1	Primary
GCA_002111665.1	Pseudomonas_syringae_pv._actinidiae	6126742	Scaffold	C67	1	Primary
GCA_002111675.1	Pseudomonas_syringae_pv._actinidiae	6159819	Scaffold	C66	1	Primary
GCA_002111685.1	Pseudomonas_syringae_pv._actinidiae	6261895	Scaffold	C68	1	Primary
GCA_002111695.1	Pseudomonas_syringae_pv._actinidiae	6120806	Scaffold	C70	1	Primary
GCA_002111745.1	Pseudomonas_syringae_pv._actinidiae	6238981	Scaffold	C69	1	Primary
GCA_002111755.1	Pseudomonas_syringae_pv._actinidiae	6156839	Scaffold	C73	1	Primary
GCA_002111785.1	Pseudomonas_syringae_pv._actinidiae	6066047	Scaffold	C74	1	Primary
GCA_002111795.1	Pseudomonas_syringae_pv._actinidiae	6097230	Contig	C75	1	Primary
GCA_002111805.1	Pseudomonas_syringae_pv._actinidiae	6211101	Contig	J38	1	Primary
GCA_002111835.1	Pseudomonas_syringae_pv._actinidiae	6061075	Scaffold	K4	1	Primary
GCA_002111865.1	Pseudomonas_syringae_pv._actinidiae	6107968	Scaffold	K6	1	Primary
GCA_002111875.1	Pseudomonas_syringae_pv._actinidiae	6231267	Scaffold	K5	1	Primary
GCA_002111885.1	Pseudomonas_syringae_pv._actinidiae	6304489	Contig	K7	1	Primary
GCA_002111925.1	Pseudomonas_syringae_pv._actinidiae	6284274	Scaffold	NZ35	1	Primary
GCA_002111945.1	Pseudomonas_syringae_pv._actinidiae	6268731	Contig	NZ37	1	Primary
GCA_002111955.1	Pseudomonas_syringae_pv._actinidiae	6275452	Contig	NZ38	1	Primary
GCA_002111985.1	Pseudomonas_syringae_pv._actinidiae	6280419	Contig	NZ41	1	Primary
GCA_002111995.1	Pseudomonas_syringae_pv._actinidiae	6265653	Scaffold	NZ40	1	Primary
GCA_002112005.1	Pseudomonas_syringae_pv._actinidiae	6262072	Contig	NZ42	1	Primary
GCA_002112045.1	Pseudomonas_syringae_pv._actinidiae	6261576	Contig	NZ43	1	Primary
GCA_002112065.1	Pseudomonas_syringae_pv._actinidiae	6762325	Contig	NZ45	1	Primary
GCA_002112085.1	Pseudomonas_syringae_pv._actinidiae	6288170	Scaffold	NZ46	1	Primary
GCA_002112095.1	Pseudomonas_syringae_pv._actinidiae	6310511	Contig	NZ48	1	Primary
GCA_002112125.1	Pseudomonas_syringae_pv._actinidiae	6409286	Contig	NZ47	1	Primary
GCA_002112135.1	Pseudomonas_syringae_pv._actinidiae	6309670	Contig	NZ49	1	Primary
GCA_002112165.1	Pseudomonas_syringae_pv._actinidiae	6383335	Contig	NZ59	1	Primary
GCA_002113905.1	Pseudomonas_syringae_pv._actinidiae	6266763	Scaffold	NZ39	1	Primary
GCA_002113925.1	Pseudomonas_syringae_pv._actinidiae	6278172	Scaffold	NZ54	1	Primary
GCA_002174875.1	Pseudomonas_syringae_pv._actinidiae	6235306	Scaffold	C3	1	Primary
GCA_002174895.1	Pseudomonas_syringae_pv._actinidiae	6245387	Contig	C12	1	Primary
GCA_002174905.1	Pseudomonas_syringae_pv._actinidiae	6197012	Contig	C10	1	Primary
GCA_002174925.1	Pseudomonas_syringae_pv._actinidiae	6173434	Contig	C13	1	Primary
GCA_002174935.1	Pseudomonas_syringae_pv._actinidiae	6234788	Contig	C11	1	Primary
GCA_002174975.1	Pseudomonas_syringae_pv._actinidiae	6269937	Contig	C15	1	Primary
GCA_002174985.1	Pseudomonas_syringae_pv._actinidiae	6188243	Contig	C14	1	Primary
GCA_002174995.1	Pseudomonas_syringae_pv._actinidiae	6389936	Scaffold	C16	1	Primary
GCA_002175005.1	Pseudomonas_syringae_pv._actinidiae	6344740	Contig	C17	1	Primary
GCA_002175065.1	Pseudomonas_syringae_pv._actinidiae	6249413	Contig	C18	1	Primary
GCA_002175075.1	Pseudomonas_syringae_pv._actinidiae	6207366	Scaffold	C27	1	Primary
GCA_002175085.1	Pseudomonas_syringae_pv._actinidiae	6185555	Scaffold	C24	1	Primary
GCA_002175135.1	Pseudomonas_syringae_pv._actinidiae	6152372	Scaffold	C28	1	Primary
GCA_002175145.1	Pseudomonas_syringae_pv._actinidiae	6190117	Scaffold	C30	1	Primary
GCA_002175175.1	Pseudomonas_syringae_pv._actinidiae	6171607	Scaffold	C29	1	Primary
GCA_002175185.1	Pseudomonas_syringae_pv._actinidiae	6168560	Scaffold	C31	1	Primary
GCA_002175215.1	Pseudomonas_syringae_pv._actinidiae	6091683	Scaffold	C48	1	Primary
GCA_002175225.1	Pseudomonas_syringae_pv._actinidiae	6226853	Scaffold	C54	1	Primary
GCA_002175245.1	Pseudomonas_syringae_pv._actinidiae	6238354	Scaffold	C62	1	Primary
GCA_002310955.1	Pseudomonas_syringae_pv._actinidiae	6021851	Contig	MAFF212134	1	Primary
GCA_002310965.1	Pseudomonas_syringae_pv._actinidiae	6033395	Contig	MAFF212141	1	Primary
GCA_002699885.1	Pseudomonas_syringae	6297055	Scaffold	ICMP8406	1	Primary
GCA_002738525.1	Pseudomonas_syringae_pv._actinidiae	6120148	Contig	Cl-PS-15	1	Primary
GCA_002742145.1	Pseudomonas_syringae_pv._actinidiae	6142385	Contig	Cl-PS-12	1	Primary
GCA_002750435.1	Pseudomonas_syringae_pv._actinidiae	6171732	Contig	IPV-BO-9286	1	Primary
GCA_002750445.1	Pseudomonas_syringae_pv._actinidiae	6175775	Contig	IPV-BO-8893	1	Primary
GCA_002750455.1	Pseudomonas_syringae_pv._actinidiae	6133400	Contig	IPV-BO-9312	1	Primary
GCA_002750495.1	Pseudomonas_syringae_pv._actinidiae	6352344	Contig	PsaJA12	1	Primary
GCA_002750505.1	Pseudomonas_syringae_pv._actinidiae	6485209	Contig	Psa105743	1	Primary
GCA_002750525.1	Pseudomonas_syringae_pv._actinidiae	6462083	Contig	Psa127771	1	Primary
GCA_002762615.1	Pseudomonas_syringae_pv._actinidiae	6544674	Contig	MAFF212054	1	Primary
GCA_002763655.1	Pseudomonas_syringae_pv._actinidiae	6693471	Complete_Genome	MAFF212063	1	Primary
GCA_002890365.1	Pseudomonas_syringae_pv._actinidiae	6325789	Scaffold	M227	1	Primary
GCA_002890475.1	Pseudomonas_syringae_pv._actinidiae	6262608	Scaffold	M401	1	Primary
GCA_002890485.1	Pseudomonas_syringae_pv._actinidiae	6223255	Scaffold	M256	1	Primary
GCA_002916295.1	Pseudomonas_syringae_pv._avii	6243644	Contig	5271	1	Primary
GCA_003202975.1	Pseudomonas_syringae_pv._actinidiae	6159718	Contig	MAFF212206	1	Primary
GCA_003202995.1	Pseudomonas_syringae_pv._actinidiae	6237769	Contig	MAFF212211	1	Primary
GCA_003605545.1	Pseudomonas_syringae_pv._actinidiae	6023757	Contig	MAFF212138	1	Primary
GCA_003665415.1	Pseudomonas_syringae_pv._actinidiae	6607630	Complete_Genome	P155	1	Primary
GCA_003699505.1	Pseudomonas_syringae	5947807	Scaffold	A7386	1	Primary
GCA_003701075.1	Pseudomonas_syringae_pv._actinidiae	6156266	Scaffold	ICMP19074	1	Primary
GCA_003701855.1	Pseudomonas_syringae_pv._spinaceae	6392271	Scaffold	ICMP16928	1	Primary
GCA_003702275.1	Pseudomonas_syringae_pv._theae	6365534	Scaffold	ICMP3934	1	Primary
GCA_004323795.1	Pseudomonas_syringae	6553036	Chromosome	Ps25	1	Primary
GCA_004919555.1	Pseudomonas_syringae_pv._actinidiae	6216908	Contig	S23	1	Primary
GCA_004919565.1	Pseudomonas_syringae_pv._actinidiae	6127880	Contig	S21	1	Primary
GCA_004919575.1	Pseudomonas_syringae_pv._actinidiae	6139786	Contig	S2	1	Primary
GCA_004919585.1	Pseudomonas_syringae_pv._actinidiae	6137878	Contig	S14	1	Primary
GCA_009903045.1	Pseudomonas_syringae_pv._actinidifoliorum	6070123	Contig	MAFF212172	1	Primary
GCA_009903055.1	Pseudomonas_syringae_pv._actinidifoliorum	6014956	Contig	MAFF212156	1	Primary
GCA_009903085.1	Pseudomonas_syringae_pv._actinidifoliorum	6089753	Contig	MAFF212171	1	Primary
GCA_009903125.1	Pseudomonas_syringae_pv._actinidiae	6111926	Contig	MAFF212101	1	Primary
GCA_009903135.1	Pseudomonas_syringae_pv._actinidiae	6133480	Contig	MAFF212111	1	Primary
GCA_009903215.1	Pseudomonas_syringae_pv._actinidiae	5970783	Contig	Fukuoka1	1	Primary
GCA_009903225.1	Pseudomonas_syringae_pv._actinidiae	6140596	Contig	MAFF212109	1	Primary
GCA_009903305.1	Pseudomonas_syringae_pv._actinidiae	6134643	Contig	MAFF212104	1	Primary
GCA_009903325.1	Pseudomonas_syringae_pv._actinidiae	6127733	Contig	1404	1	Primary
GCA_015680915.2	Pseudomonas_syringae_pv._actinidifoliorum_ICMP_18803	6353853	Complete_Genome	ICMP18803	1	Primary
GCA_016307745.1	Pseudomonas_syringae	6262858	Scaffold	Ozgur_Er	1	Primary
GCA_016307765.1	Pseudomonas_syringae	6258579	Scaffold	CT_2_2	1	Primary
GCA_016307795.1	Pseudomonas_syringae	6252625	Scaffold	Dom_Pst_2017	1	Primary
GCA_016308245.1	Pseudomonas_syringae	6033389	Scaffold	H2a	1	Primary
GCA_016308305.1	Pseudomonas_syringae	6387195	Scaffold	Dom_ilknur	1	Primary
GCA_016308315.1	Pseudomonas_syringae	6251291	Scaffold	SeraOz_1_1r	1	Primary
GCA_016757335.1	Pseudomonas_syringae_pv._actinidiae	6136111	Contig	Guizhou_G40	1	Primary
GCA_016757345.1	Pseudomonas_syringae_pv._actinidiae	6155400	Contig	Guizhou_G35	1	Primary
GCA_016757375.1	Pseudomonas_syringae_pv._actinidiae	6146946	Contig	Guizhou_G1	1	Primary
GCA_016757395.1	Pseudomonas_syringae_pv._actinidiae	6145130	Contig	Guizhou_G25	1	Primary
GCA_016812235.1	Pseudomonas_syringae	6334619	Contig	J4	1	Primary
GCA_016812255.1	Pseudomonas_syringae	6264625	Contig	J6	1	Primary
GCA_021606145.1	Pseudomonas_syringae	6264062	Contig	PA-5-6C	1	Primary
GCA_023167685.1	Pseudomonas_syringae_pv._actinidiae	6616025	Complete_Genome	MAFF613020	1	Primary
GCA_900107345.1	Pseudomonas_syringae	6205699	Scaffold	BS2900	1	Primary
GCA_000452665.2	Pseudomonas_syringae_CC1583	5507197	Contig	CC1583	10	Primary
GCA_000452705.3	Pseudomonas_syringae_CC1557	5811653	Complete_Genome	CC1557	10	Primary
GCA_000452785.2	Pseudomonas_syringae_CC1466	5591749	Contig	CC1466	10	Primary
GCA_001466965.1	Pseudomonas_syringae_pv._syringae_PD2766	5469082	Contig	PD2766	10	Primary
GCA_021607045.1	Pseudomonas_syringae	5562069	Contig	PA-3-9F	10	Primary
GCA_021607065.1	Pseudomonas_syringae	5565743	Contig	PA-3-9A	10	Primary
GCA_021607075.1	Pseudomonas_syringae	5563834	Contig	PA-3-8H	10	Primary
GCA_021607085.1	Pseudomonas_syringae	5542655	Contig	PA-3-7F	10	Primary
GCA_021607125.1	Pseudomonas_syringae	5532517	Contig	PA-3-7D	10	Primary
GCA_021607145.1	Pseudomonas_syringae	5555591	Contig	PA-3-7A	10	Primary
GCA_021607195.1	Pseudomonas_syringae	5561117	Contig	PA-3-1G	10	Primary
GCA_021608805.1	Pseudomonas_syringae	5570442	Contig	PA-3-4E	10	Primary
GCA_021608825.1	Pseudomonas_syringae	5567882	Contig	PA-3-3G	10	Primary
GCA_021608845.1	Pseudomonas_syringae	5563296	Contig	PA-3-4D	10	Primary
GCA_021608885.1	Pseudomonas_syringae	5561061	Contig	PA-3-2F	10	Primary
GCA_021608905.1	Pseudomonas_syringae	5562802	Contig	PA-3-2D	10	Primary
GCA_021608925.1	Pseudomonas_syringae	5515676	Contig	PA-3-11B	10	Primary
GCA_021608965.1	Pseudomonas_syringae	5569082	Contig	PA-3-10H	10	Primary
GCA_021609005.1	Pseudomonas_syringae	5563398	Contig	PA-3-10B	10	Primary
GCA_021609015.1	Pseudomonas_syringae	5562683	Contig	PA-2-9G	10	Primary
GCA_021609065.1	Pseudomonas_syringae	5558569	Contig	PA-2-9E	10	Primary
GCA_021609085.1	Pseudomonas_syringae	5550579	Contig	PA-2-8C	10	Primary
GCA_021609105.1	Pseudomonas_syringae	5563741	Contig	PA-2-7C	10	Primary
GCA_021609125.1	Pseudomonas_syringae	5548089	Contig	PA-2-7G	10	Primary
GCA_021609145.1	Pseudomonas_syringae	5560720	Contig	PA-2-6D	10	Primary
GCA_021609155.1	Pseudomonas_syringae	5562874	Contig	PA-2-7E	10	Primary
GCA_021609185.1	Pseudomonas_syringae	5559012	Contig	PA-2-6C	10	Primary
GCA_021609225.1	Pseudomonas_syringae	5567722	Contig	PA-2-4G	10	Primary
GCA_021609235.1	Pseudomonas_syringae	5553229	Contig	PA-2-4H	10	Primary
GCA_021609245.1	Pseudomonas_syringae	5559045	Contig	PA-2-5A	10	Primary
GCA_021609345.1	Pseudomonas_syringae	5569021	Contig	PA-2-11D	10	Primary
GCA_021609375.1	Pseudomonas_syringae	5561219	Contig	PA-2-10E	10	Primary
GCA_021609405.1	Pseudomonas_syringae	5560226	Contig	PA-2-10C	10	Primary
GCA_021609415.1	Pseudomonas_syringae	5561938	Contig	PA-2-11B	10	Primary
GCA_021609585.1	Pseudomonas_syringae	5562794	Contig	PA-1-4G	10	Primary
GCA_021609605.1	Pseudomonas_syringae	5560206	Contig	PA-1-4C	10	Primary
GCA_021609615.1	Pseudomonas_syringae	5554176	Contig	PA-1-3G	10	Primary
GCA_000452865.1	Pseudomonas_syringae_UB246	6268222	Scaffold	UB246	13	Secondary
GCA_024413175.1	Pseudomonas_syringae	6420494	Contig	CSZ0324	13	Secondary
GCA_024413225.1	Pseudomonas_syringae	6349671	Contig	CSZ0137	13	Secondary
GCA_024413245.1	Pseudomonas_syringae	6244231	Contig	CCE0118	13	Secondary
GCF_002699905.1	Pseudomonas syringae	5967770	Scaffold	ICMP508	2	Primary
GCA_036324425.1	Pseudomonas syringae pv. syringae	5870376	Contig	Pss115	2	Primary
GCA_036324405.1	Pseudomonas syringae pv. syringae	5883619	Contig	Pss16QsV	2	Primary
GCA_000012245.1	Pseudomonas_syringae_pv._syringae_B728a	6093698	Complete_Genome	B728a	2	Primary
GCA_000145925.1	Pseudomonas_syringae_pv._aceris_str._M302273	6250569	Scaffold	M302273	2	Primary
GCA_000177515.1	Pseudomonas_syringae_pv._syringae_642	5809390	Contig	642	2	Primary
GCA_000302795.1	Pseudomonas_syringae_pv._avellanae_str._ISPaVe013	6062183	Scaffold	ISPaVe013	2	Primary
GCA_000302815.1	Pseudomonas_syringae_pv._avellanae_str._ISPaVe037	5881053	Scaffold	ISPaVe037	2	Primary
GCA_000331385.1	Pseudomonas_syringae_pv._syringae_B64	5930035	Chromosome	B64	2	Primary
GCA_000333995.1	Pseudomonas_syringae_BRIP39023	5938198	Scaffold	BRIP39023	2	Primary
GCA_000334035.1	Pseudomonas_syringae_BRIP34876	6015232	Scaffold	BRIP34876	2	Primary
GCA_000334055.1	Pseudomonas_syringae_BRIP34881	6017073	Scaffold	BRIP34881	2	Primary
GCA_000412165.1	Pseudomonas_syringae_pv._syringae_SM	6124102	Chromosome	SM	2	Primary
GCA_000452445.3	Pseudomonas_syringae_pv._pisi_str._PP1	6039562	Complete_Genome	PP1	2	Primary
GCA_000452465.2	Pseudomonas_syringae_pv._syringae_1212	6163906	Contig	1212	2	Primary
GCA_000452525.4	Pseudomonas_syringae_USA011	6112257	Complete_Genome	USA011	2	Primary
GCA_000452565.3	Pseudomonas_syringae_UB303	6141482	Complete_Genome	UB303	2	Primary
GCA_000452585.2	Pseudomonas_syringae_CC457	5842695	Contig	CC457	2	Primary
GCA_000452605.3	Pseudomonas_syringae_CC440	5933410	Complete_Genome	CC440	2	Primary
GCA_000452725.2	Pseudomonas_syringae_CC1543	5777476	Contig	CC1543	2	Primary
GCA_000452805.2	Pseudomonas_syringae_CC1458	5801209	Contig	CC1458	2	Primary
GCA_000452925.2	Pseudomonas_syringae_CC94	6149858	Contig	CC94	2	Primary
GCA_000738515.1	Pseudomonas_syringae_pv._syringae	5812264	Scaffold	Alf3	2	Primary
GCA_000800685.1	Pseudomonas_syringae	5828755	Contig	B576	2	Primary
GCA_000935775.1	Pseudomonas_syringae_pv._syringae	5983849	Contig	41a	2	Primary
GCA_000972155.1	Pseudomonas_syringae_pv._syringae_CRAFRU11	5859300	Contig	CRAFRU11	2	Primary
GCA_000972195.1	Pseudomonas_syringae_pv._syringae_CRAFRU12	5933130	Contig	CRAFRU12	2	Primary
GCA_000988395.1	Pseudomonas_syringae_pv._syringae_HS191	6002759	Complete_Genome	HS191	2	Primary
GCA_000988485.1	Pseudomonas_syringae_pv._syringae_B301D	6094819	Complete_Genome	B301D	2	Primary
GCA_001270465.1	Pseudomonas_syringae_pv._aceris	6285198	Contig	A10853	2	Primary
GCA_001281365.1	Pseudomonas_syringae_UMAF0158	5850990	Complete_Genome	UMAF0158	2	Primary
GCA_001293665.1	Pseudomonas_syringae_pv._syringae	5901107	Scaffold	A2	2	Primary
GCA_001293705.1	Pseudomonas_syringae_pv._syringae	5975993	Contig	B48	2	Primary
GCA_001293775.1	Pseudomonas_syringae_pv._cilantro	5923202	Scaffold	0788_9	2	Primary
GCA_001466875.1	Pseudomonas_syringae_pv._syringae_PD2774	6357389	Scaffold	PD2774	2	Primary
GCA_001466945.1	Pseudomonas_syringae_ICMP_13102	5954747	Scaffold	ICMP13102	2	Primary
GCA_001467285.1	Pseudomonas_syringae_ICMP_11168	5966977	Scaffold	ICMP11168	2	Primary
GCA_001535725.1	Pseudomonas_syringae_pv._syringae	6181159	Contig	2340	2	Primary
GCA_001535855.1	Pseudomonas_syringae_pv._syringae	6122357	Contig	2339	2	Primary
GCA_001623415.1	Pseudomonas_syringae_pv._syringae	5777225	Contig	MB03	2	Primary
GCA_001675375.1	Pseudomonas_syringae_pv._syringae	5944881	Contig	2507	2	Primary
GCA_001675415.1	Pseudomonas_syringae_pv._syringae	5768876	Contig	1845	2	Primary
GCA_002318015.1	Pseudomonas_syringae	5939644	Contig	LP221b	2	Primary
GCA_002318025.1	Pseudomonas_syringae	7081112	Contig	RM.P66	2	Primary
GCA_002318655.1	Pseudomonas_syringae	6229891	Contig	RM.P20	2	Primary
GCA_002318665.1	Pseudomonas_syringae	6271973	Contig	RMX.24.a.1	2	Primary
GCA_002318715.1	Pseudomonas_syringae	6224113	Contig	LP217a	2	Primary
GCA_002318725.1	Pseudomonas_syringae	6088841	Contig	NP29.1a	2	Primary
GCA_002318735.1	Pseudomonas_syringae	5905380	Contig	Knox652c	2	Primary
GCA_002318795.1	Pseudomonas_syringae	5946364	Contig	Knox623a	2	Primary
GCA_002318805.1	Pseudomonas_syringae	5804868	Contig	KN2.a.3	2	Primary
GCA_002318815.1	Pseudomonas_syringae	6324900	Contig	LMC.P91	2	Primary
GCA_002318825.1	Pseudomonas_syringae	6189597	Contig	LMC.P80	2	Primary
GCA_002318875.1	Pseudomonas_syringae	6238204	Contig	LMC.P10	2	Primary
GCA_002318895.1	Pseudomonas_syringae	5907756	Contig	LP868.1a	2	Primary
GCA_002611605.1	Pseudomonas_syringae_pv._syringae	6083167	Scaffold	Ps127	2	Primary
GCA_002699845.1	Pseudomonas_syringae	5967041	Scaffold	ICMP4122	2	Primary
GCA_002736945.1	Pseudomonas_syringae_pv._syringae	6143879	Scaffold	NZIPFR-PS7	2	Primary
GCA_002736965.1	Pseudomonas_syringae_pv._syringae	6090296	Scaffold	NZIPFR-IHC1	2	Primary
GCA_002770765.1	Pseudomonas_syringae	5845510	Contig	R10.79	2	Primary
GCA_002905815.2	Pseudomonas_syringae_pv._syringae	5929959	Complete_Genome	Pss9097	2	Primary
GCA_002905975.1	Pseudomonas_syringae_pv._syringae	5980728	Contig	Pss9654	2	Primary
GCA_002906015.1	Pseudomonas_syringae_pv._syringae	5941610	Contig	Pss9644	2	Primary
GCA_002916225.1	Pseudomonas_syringae_pv._syringae	6029896	Contig	5264	2	Primary
GCA_002916255.1	Pseudomonas_syringae_pv._syringae	6129363	Contig	7928A	2	Primary
GCA_002916275.1	Pseudomonas_syringae_pv._syringae	5994461	Contig	5275	2	Primary
GCA_002916335.1	Pseudomonas_syringae	6185932	Contig	7969	2	Primary
GCA_002916355.1	Pseudomonas_syringae_pv._syringae	5942438	Contig	8094A	2	Primary
GCA_002916375.1	Pseudomonas_syringae	5995305	Contig	7928C	2	Primary
GCA_002917155.1	Pseudomonas_syringae_pv._syringae	6158476	Contig	2676C	2	Primary
GCA_002917175.1	Pseudomonas_syringae_pv._syringae	5872916	Contig	psy100	2	Primary
GCA_002917195.1	Pseudomonas_syringae_pv._syringae	5994384	Contig	2675C	2	Primary
GCA_002917215.1	Pseudomonas_syringae_pv._syringae	6259099	Contig	2682C	2	Primary
GCA_002917245.1	Pseudomonas_syringae_pv._syringae	6203212	Contig	3023	2	Primary
GCA_002939285.1	Pseudomonas_syringae	6022660	Contig	03-A13	2	Primary
GCA_003047185.1	Pseudomonas_syringae_pv._atrofaciens	6080544	Complete_Genome	LMG5095	2	Primary
GCA_003205895.1	Pseudomonas_syringae_pv._pisi	6576361	Contig	203	2	Primary
GCA_003205935.1	Pseudomonas_syringae_pv._pisi	6463360	Contig	1456A	2	Primary
GCA_003205965.1	Pseudomonas_syringae_pv._pisi	6505845	Contig	202	2	Primary
GCA_003412505.1	Pseudomonas_syringae_pv._syringae	6011733	Scaffold	552	2	Primary
GCA_003412515.1	Pseudomonas_syringae_pv._syringae	5932703	Scaffold	555	2	Primary
GCA_003412595.1	Pseudomonas_syringae_pv._syringae	6105434	Scaffold	551	2	Primary
GCA_003412645.1	Pseudomonas_syringae_pv._syringae	5615056	Scaffold	548	2	Primary
GCA_003412655.1	Pseudomonas_syringae_pv._syringae	6060375	Scaffold	547	2	Primary
GCA_003412685.1	Pseudomonas_syringae_pv._syringae	5702919	Scaffold	545	2	Primary
GCA_003412695.1	Pseudomonas_syringae_pv._syringae	6027811	Scaffold	544	2	Primary
GCA_003412715.1	Pseudomonas_syringae_pv._syringae	5854571	Scaffold	543	2	Primary
GCA_003412735.1	Pseudomonas_syringae_pv._syringae	6046261	Scaffold	542	2	Primary
GCA_003412765.1	Pseudomonas_syringae_pv._syringae	5956149	Scaffold	541	2	Primary
GCA_003412775.1	Pseudomonas_syringae_pv._syringae	5664194	Scaffold	540	2	Primary
GCA_003412785.1	Pseudomonas_syringae_pv._syringae	6217515	Scaffold	538	2	Primary
GCA_003412805.1	Pseudomonas_syringae_pv._syringae	5845578	Scaffold	537	2	Primary
GCA_003412845.1	Pseudomonas_syringae_pv._syringae	5853137	Scaffold	536	2	Primary
GCA_003412935.1	Pseudomonas_syringae_pv._syringae	5937481	Scaffold	529	2	Primary
GCA_003413265.1	Pseudomonas_syringae_pv._syringae	5754414	Scaffold	554	2	Primary
GCA_003698895.1	Pseudomonas_syringae_pv._lapsa	5856122	Scaffold	ICMP3946	2	Primary
GCA_003698965.1	Pseudomonas_syringae_pv._pisi	6185107	Scaffold	R6a	2	Primary
GCA_003699005.1	Pseudomonas_syringae_pv._pisi	6150060	Scaffold	H6E5	2	Primary
GCA_003699035.1	Pseudomonas_syringae_pv._pisi	5951392	Scaffold	H5E3	2	Primary
GCA_003699285.1	Pseudomonas_syringae_pv._lapsa	5838357	Scaffold	ICMP8813	2	Primary
GCA_003699325.1	Pseudomonas_syringae_pv._pisi	5997727	Scaffold	895A	2	Primary
GCA_003699535.1	Pseudomonas_syringae_pv._aptata	5802565	Scaffold	G733	2	Primary
GCA_003699595.1	Pseudomonas_syringae_pv._atrofaciens	5890334	Scaffold	ICMP5011	2	Primary
GCA_003699835.1	Pseudomonas_syringae_pv._papulans	6100320	Scaffold	ICMP4040	2	Primary
GCA_003699875.1	Pseudomonas_syringae	6048138	Scaffold	1188_1	2	Primary
GCA_003700015.1	Pseudomonas_syringae	5901512	Scaffold	ICMP4967	2	Primary
GCA_003700375.1	Pseudomonas_syringae_pv._syringae	5805147	Scaffold	ICMP3688	2	Primary
GCA_003700545.1	Pseudomonas_syringae_pv._aceris	5873352	Scaffold	ICMP9850	2	Primary
GCA_003700575.1	Pseudomonas_syringae_pv._aceris	5777533	Scaffold	ICMP9852	2	Primary
GCA_003700675.1	Pseudomonas_syringae_pv._pisi	6282175	Scaffold	ICMP2788	2	Primary
GCA_003701675.1	Pseudomonas_syringae_pv._aceris	5809409	Scaffold	ICMP9851	2	Primary
GCA_003701885.1	Pseudomonas_syringae_pv._solidagae	5938726	Scaffold	ICMP16927	2	Primary
GCA_003702385.1	Pseudomonas_syringae_pv._syringae	5928691	Scaffold	ICMP4917	2	Primary
GCA_003702445.1	Pseudomonas_syringae_pv._aptata	5984734	Scaffold	ICMP11935	2	Primary
GCA_003702795.1	Pseudomonas_syringae_pv._papulans	6128836	Scaffold	ICMP4050	2	Primary
GCA_003703105.1	Pseudomonas_syringae_pv._pisi	6175014	Scaffold	ICMP4433	2	Primary
GCA_003858595.1	Pseudomonas_syringae	5904410	Scaffold	PS711	2	Primary
GCA_004103795.1	Pseudomonas_syringae	6052458	Contig	260-02	2	Primary
GCA_004124545.1	Pseudomonas_syringae	5940788	Contig	13-140A	2	Primary
GCA_004124555.1	Pseudomonas_syringae	5938269	Contig	14-32	2	Primary
GCA_004124595.1	Pseudomonas_syringae	5935634	Contig	13-C2	2	Primary
GCA_004124605.1	Pseudomonas_syringae	5911528	Contig	13-509A	2	Primary
GCA_004124655.1	Pseudomonas_syringae	5940226	Contig	14-410	2	Primary
GCA_004124685.1	Pseudomonas_syringae	6255982	Contig	ZUM3984	2	Primary
GCA_004124715.1	Pseudomonas_syringae	6292286	Contig	BS3062	2	Primary
GCA_004124725.1	Pseudomonas_syringae	6391564	Contig	13-139B	2	Primary
GCA_004124735.1	Pseudomonas_syringae	5930843	Contig	14-Gil	2	Primary
GCA_004124775.1	Pseudomonas_syringae	6245995	Contig	BS2121	2	Primary
GCA_004124785.1	Pseudomonas_syringae	6277920	Contig	13-429	2	Primary
GCA_004124815.1	Pseudomonas_syringae	6157703	Contig	200-1	2	Primary
GCA_004124855.1	Pseudomonas_syringae	5877983	Contig	13-630A	2	Primary
GCA_004124865.1	Pseudomonas_syringae	5986645	Contig	ZUM3584	2	Primary
GCA_009898265.1	Pseudomonas_syringae	5909338	Contig	P12832	2	Primary
GCA_009898285.1	Pseudomonas_syringae	5905972	Scaffold	P12855	2	Primary
GCA_009898315.1	Pseudomonas_syringae	5899532	Scaffold	P12854	2	Primary
GCA_009898345.1	Pseudomonas_syringae	5773911	Contig	P108	2	Primary
GCA_009898355.1	Pseudomonas_syringae	5907519	Scaffold	P113	2	Primary
GCA_009898365.1	Pseudomonas_syringae	5895860	Contig	P12857	2	Primary
GCA_009898405.1	Pseudomonas_syringae	5909035	Contig	P118	2	Primary
GCA_009898415.1	Pseudomonas_syringae	5910119	Contig	P121	2	Primary
GCA_009898465.1	Pseudomonas_syringae	5908514	Contig	P123	2	Primary
GCA_009898545.1	Pseudomonas_syringae	5910017	Contig	P127	2	Primary
GCA_009898585.1	Pseudomonas_syringae	5909662	Contig	P139	2	Primary
GCA_009898785.1	Pseudomonas_syringae	5909027	Contig	P12831	2	Primary
GCA_014493635.1	Pseudomonas_syringae_pv._syringae	5856306	Scaffold	UMAF3028	2	Primary
GCA_014493645.1	Pseudomonas_syringae_pv._syringae	5857022	Scaffold	UMAF0291	2	Primary
GCA_014524645.1	Pseudomonas_syringae	6029081	Complete_Genome	CAS02	2	Primary
GCA_014841295.1	Pseudomonas_syringae	6002142	Scaffold	CFBP13574	2	Primary
GCA_014841345.1	Pseudomonas_syringae	6026070	Scaffold	CFBP13571	2	Primary
GCA_014842465.1	Pseudomonas_syringae	6140205	Contig	CFBP8779	2	Primary
GCA_014842595.1	Pseudomonas_syringae	6139145	Contig	CFBP8777	2	Primary
GCA_014842615.1	Pseudomonas_syringae	6149110	Scaffold	CFBP13601	2	Primary
GCA_016307175.1	Pseudomonas_syringae	5901775	Scaffold	Karpuz_1_hishtil_d	2	Primary
GCA_016307275.1	Pseudomonas_syringae	5918841	Scaffold	Karpuz_1_hishtil_b	2	Primary
GCA_016307305.1	Pseudomonas_syringae	5896803	Scaffold	Karpuz_1_hishtil_c	2	Primary
GCA_016307325.1	Pseudomonas_syringae	5912445	Scaffold	Karpuz_1_hishtil_a	2	Primary
GCA_016307425.1	Pseudomonas_syringae	6172569	Scaffold	Eng_yaprak1a	2	Primary
GCA_016307465.1	Pseudomonas_syringae	6169860	Scaffold	Eng_1d_2sap2r	2	Primary
GCA_016307705.1	Pseudomonas_syringae	5860607	Scaffold	Sevgi_fide_PST	2	Primary
GCA_016307755.1	Pseudomonas_syringae	5901369	Scaffold	Dr_447_1	2	Primary
GCA_016307845.1	Pseudomonas_syringae	5939056	Scaffold	Kozan_2015_2	2	Primary
GCA_016307855.1	Pseudomonas_syringae	5732847	Scaffold	Erdemli_2015_6	2	Primary
GCA_016307905.1	Pseudomonas_syringae	5972826	Scaffold	Kozan_2015_1	2	Primary
GCA_016307925.1	Pseudomonas_syringae	6068734	Scaffold	Erdemli_2015_4	2	Primary
GCA_016307945.1	Pseudomonas_syringae	5756560	Scaffold	Dortyol_2015_6	2	Primary
GCA_016307955.1	Pseudomonas_syringae	6080694	Scaffold	Yuregir_4	2	Primary
GCA_016307965.1	Pseudomonas_syringae	5908305	Scaffold	Yuregir_1	2	Primary
GCA_016307995.1	Pseudomonas_syringae	5908789	Scaffold	Erdemli_6	2	Primary
GCA_016308015.1	Pseudomonas_syringae	6018568	Scaffold	Erdemli_5	2	Primary
GCA_016308045.1	Pseudomonas_syringae	5958027	Scaffold	Erdemli_3	2	Primary
GCA_016308065.1	Pseudomonas_syringae	6079290	Scaffold	Dortyol_6	2	Primary
GCA_016308075.1	Pseudomonas_syringae	5929204	Scaffold	Erzin_1	2	Primary
GCA_016308085.1	Pseudomonas_syringae	6083058	Scaffold	Erzin_2	2	Primary
GCA_016308105.1	Pseudomonas_syringae	6070406	Scaffold	Dortyol_5	2	Primary
GCA_016308145.1	Pseudomonas_syringae	5913237	Scaffold	Dortyol_1	2	Primary
GCA_016308175.1	Pseudomonas_syringae	6074568	Scaffold	RCY_3a	2	Primary
GCA_016308205.1	Pseudomonas_syringae	5789882	Scaffold	Kavun_7_1r	2	Primary
GCA_016308215.1	Pseudomonas_syringae	5800244	Scaffold	Kavun_2_2r	2	Primary
GCA_016308255.1	Pseudomonas_syringae	5954529	Scaffold	Eng_1a_1r	2	Primary
GCA_016308285.1	Pseudomonas_syringae	6152746	Scaffold	Eng_1a_2r	2	Primary
GCA_018383395.1	Pseudomonas_syringae	5988691	Contig	SHV1866	2	Primary
GCA_018383435.1	Pseudomonas_syringae	6117599	Contig	Tule230	2	Primary
GCA_018383455.1	Pseudomonas_syringae	6115684	Contig	SV921	2	Primary
GCA_018383485.1	Pseudomonas_syringae	6035614	Contig	SHV323	2	Primary
GCA_018383755.1	Pseudomonas_syringae	5961542	Contig	SV1599	2	Primary
GCA_018385455.1	Pseudomonas_syringae	5886552	Contig	Tule1434	2	Primary
GCA_018388485.1	Pseudomonas_syringae	6077291	Complete_Genome	KF529	2	Primary
GCA_018388505.1	Pseudomonas_syringae	5887992	Complete_Genome	Susan762	2	Primary
GCA_018388525.1	Pseudomonas_syringae	6191793	Complete_Genome	U643	2	Primary
GCA_018394375.1	Pseudomonas_syringae	5868373	Complete_Genome	Susan2139	2	Primary
GCA_018604405.1	Pseudomonas_syringae	5969308	Chromosome	StP26	2	Primary
GCA_021605285.1	Pseudomonas_syringae	6083695	Contig	PA-7-1C	2	Primary
GCA_021605545.1	Pseudomonas_syringae	5892477	Contig	PA-6-6H	2	Primary
GCA_021605965.1	Pseudomonas_syringae	5934901	Contig	PA-5-9D	2	Primary
GCA_021606025.1	Pseudomonas_syringae	6032992	Contig	PA-5-8G	2	Primary
GCA_021606045.1	Pseudomonas_syringae	6023653	Contig	PA-5-7H	2	Primary
GCA_021606065.1	Pseudomonas_syringae	6027655	Contig	PA-5-7A	2	Primary
GCA_021606075.1	Pseudomonas_syringae	5941005	Contig	PA-5-7F	2	Primary
GCA_021606105.1	Pseudomonas_syringae	6033803	Contig	PA-5-7C	2	Primary
GCA_021606265.1	Pseudomonas_syringae	6023349	Contig	PA-5-3C	2	Primary
GCA_021606285.1	Pseudomonas_syringae	6071124	Contig	PA-5-2G	2	Primary
GCA_021606345.1	Pseudomonas_syringae	5938454	Contig	PA-5-2A	2	Primary
GCA_021606355.1	Pseudomonas_syringae	5921570	Contig	PA-5-2C	2	Primary
GCA_021606385.1	Pseudomonas_syringae	5889205	Contig	PA-5-1G	2	Primary
GCA_021606525.1	Pseudomonas_syringae	5934531	Contig	PA-5-10D	2	Primary
GCA_021606535.1	Pseudomonas_syringae	5943095	Contig	PA-5-10F	2	Primary
GCA_021606565.1	Pseudomonas_syringae	5934624	Contig	PA-5-10A	2	Primary
GCA_021606595.1	Pseudomonas_syringae	5931797	Contig	PA-4-8B	2	Primary
GCA_021606615.1	Pseudomonas_syringae	5886979	Contig	PA-4-9B	2	Primary
GCA_021606705.1	Pseudomonas_syringae	5921863	Contig	PA-4-7C	2	Primary
GCA_021606725.1	Pseudomonas_syringae	5928382	Contig	PA-4-5C	2	Primary
GCA_021606735.1	Pseudomonas_syringae	6292395	Contig	PA-4-6C	2	Primary
GCA_021606765.1	Pseudomonas_syringae	5953000	Contig	PA-4-4G	2	Primary
GCA_021606785.1	Pseudomonas_syringae	6211872	Contig	PA-4-7B	2	Primary
GCA_021606795.1	Pseudomonas_syringae	5972595	Contig	PA-4-4B	2	Primary
GCA_021606825.1	Pseudomonas_syringae	5921372	Contig	PA-4-3D	2	Primary
GCA_021606835.1	Pseudomonas_syringae	6204650	Contig	PA-4-2H	2	Primary
GCA_021606865.1	Pseudomonas_syringae	5935641	Contig	PA-4-3H	2	Primary
GCA_021606885.1	Pseudomonas_syringae	5925612	Contig	PA-4-2F	2	Primary
GCA_021606895.1	Pseudomonas_syringae	5908882	Contig	PA-4-2D	2	Primary
GCA_021606925.1	Pseudomonas_syringae	6205479	Contig	PA-4-12E	2	Primary
GCA_021606945.1	Pseudomonas_syringae	5920507	Contig	PA-4-12H	2	Primary
GCA_021606975.1	Pseudomonas_syringae	5934683	Contig	PA-4-10F	2	Primary
GCA_021607005.1	Pseudomonas_syringae	6188270	Contig	PA-4-10C	2	Primary
GCA_021607025.1	Pseudomonas_syringae	5932683	Contig	PA-4-10A	2	Primary
GCA_021608865.1	Pseudomonas_syringae	6091761	Contig	PA-3-3C	2	Primary
GCA_021609295.1	Pseudomonas_syringae	6223647	Contig	PA-2-3C	2	Primary
GCA_021609765.1	Pseudomonas_syringae	5983784	Contig	PA-1-11G	2	Primary
GCA_021609825.1	Pseudomonas_syringae	5977067	Contig	PA-1-11C	2	Primary
GCA_021609835.1	Pseudomonas_syringae	5978015	Contig	PA-1-11E	2	Primary
GCA_021609875.1	Pseudomonas_syringae	5984305	Contig	PA-1-11B	2	Primary
GCA_021887355.1	Pseudomonas_syringae	5965224	Contig	PA-5-3G	2	Primary
GCA_021887415.1	Pseudomonas_syringae	6058004	Contig	PA-5-3F	2	Primary
GCA_022509985.1	Pseudomonas_syringae_pv._syringae	6069567	Contig	PssA1M25	2	Primary
GCA_022510045.1	Pseudomonas_syringae_pv._syringae	5935443	Contig	PssA1M163	2	Primary
GCA_022510065.1	Pseudomonas_syringae_pv._syringae	5874805	Contig	PssA1M129	2	Primary
GCA_022510085.1	Pseudomonas_syringae_pv._lapsa	5998665	Contig	PslA1M171	2	Primary
GCA_022510105.1	Pseudomonas_syringae_pv._syringae	6059828	Contig	PssA1M197	2	Primary
GCA_022510125.1	Pseudomonas_syringae_pv._syringae	5966328	Contig	PssA1M200	2	Primary
GCA_022510135.1	Pseudomonas_syringae_pv._syringae	6063609	Contig	PssA1M198	2	Primary
GCA_022510165.1	Pseudomonas_syringae_pv._syringae	6080657	Contig	PssA1M201	2	Primary
GCA_022510185.1	Pseudomonas_syringae_pv._syringae	6138117	Contig	PssA1M208	2	Primary
GCA_022510205.1	Pseudomonas_syringae_pv._syringae	5967373	Contig	PssA1M211	2	Primary
GCA_022510225.1	Pseudomonas_syringae_pv._syringae	5967123	Contig	PssA1M242	2	Primary
GCA_022510235.1	Pseudomonas_syringae_pv._syringae	6049736	Contig	PssA1M262	2	Primary
GCA_022510265.1	Pseudomonas_syringae_pv._syringae	5979725	Contig	PssA1M244	2	Primary
GCA_022510285.1	Pseudomonas_syringae_pv._syringae	6058593	Contig	PssA1M259	2	Primary
GCA_022510305.1	Pseudomonas_syringae_pv._syringae	5974704	Contig	PssA1M263	2	Primary
GCA_022513625.1	Pseudomonas_syringae	5725942	Contig	PsA1M246	2	Primary
GCA_022513665.1	Pseudomonas_syringae_pv._syringae	6025845	Contig	PssA1M249	2	Primary
GCA_022513685.1	Pseudomonas_syringae_pv._syringae	6058564	Contig	PssA1M252	2	Primary
GCA_022513705.1	Pseudomonas_syringae_pv._syringae	6021939	Contig	PssA1M254	2	Primary
GCA_022513725.1	Pseudomonas_syringae_pv._syringae	5982456	Contig	PssA1M250	2	Primary
GCA_022513735.1	Pseudomonas_syringae_pv._syringae	6064702	Contig	PssA1M253	2	Primary
GCA_022513765.1	Pseudomonas_syringae_pv._syringae	6057279	Contig	PssA1M258	2	Primary
GCA_022513785.1	Pseudomonas_syringae_pv._syringae	5930445	Contig	PssA1M265	2	Primary
GCA_022513805.1	Pseudomonas_syringae_pv._syringae	6065996	Contig	PssA1M271	2	Primary
GCA_022513815.1	Pseudomonas_syringae_pv._syringae	5968406	Contig	PssA1M266	2	Primary
GCA_022513845.1	Pseudomonas_syringae_pv._syringae	5967256	Contig	PssA1M273	2	Primary
GCA_022513885.1	Pseudomonas_syringae_pv._syringae	5970511	Contig	PssA1M275	2	Primary
GCA_022513905.1	Pseudomonas_syringae_pv._syringae	6028954	Contig	PssA1M276	2	Primary
GCA_023232145.1	Pseudomonas_syringae_pv._syringae	5923539	Contig	UMAF2600	2	Primary
GCA_023232155.1	Pseudomonas_syringae_pv._syringae	5876805	Contig	UMAF2044	2	Primary
GCA_023232175.1	Pseudomonas_syringae_pv._syringae	5993103	Contig	UMAF1013	2	Primary
GCA_023232205.1	Pseudomonas_syringae_pv._syringae	5921789	Contig	UMAF7000	2	Primary
GCA_023232225.1	Pseudomonas_syringae_pv._syringae	5896038	Contig	UMAF2815	2	Primary
GCA_023232315.1	Pseudomonas_syringae_pv._syringae	5949389	Scaffold	UMAF0297	2	Primary
GCA_023232345.1	Pseudomonas_syringae_pv._syringae	5947914	Scaffold	UMAF2801	2	Primary
GCA_023232385.1	Pseudomonas_syringae_pv._syringae	5896370	Contig	UMAF2016	2	Primary
GCA_023232405.1	Pseudomonas_syringae_pv._syringae	5955924	Contig	UMAF0271	2	Primary
GCA_023232445.1	Pseudomonas_syringae_pv._syringae	6020133	Contig	UMAF1003	2	Primary
GCA_023232455.1	Pseudomonas_syringae_pv._syringae	6011513	Contig	UMAF1029	2	Primary
GCA_023232485.1	Pseudomonas_syringae_pv._syringae	5832910	Scaffold	UMAF0273	2	Primary
GCA_023232525.1	Pseudomonas_syringae_pv._syringae	5877212	Scaffold	UMAF0176	2	Primary
GCA_023232545.1	Pseudomonas_syringae_pv._syringae	5955950	Scaffold	UMAF0049	2	Primary
GCA_023232565.1	Pseudomonas_syringae_pv._syringae	5874868	Scaffold	UMAF0081	2	Primary
GCA_023232585.1	Pseudomonas_syringae_pv._syringae	5873895	Contig	DAR77789	2	Primary
GCA_023232595.1	Pseudomonas_syringae_pv._syringae	5913723	Scaffold	EPS17A	2	Primary
GCA_023232625.1	Pseudomonas_syringae_pv._syringae	5926581	Contig	UMAF0170	2	Primary
GCA_023507655.1	Pseudomonas_syringae	6063382	Contig	SZ47	2	Primary
GCA_900103765.1	Pseudomonas_syringae	6562057	Contig	BS2122	2	Primary
GCA_900105295.1	Pseudomonas_syringae	5874625	Chromosome	31R1	2	Primary
GCA_900113535.1	Pseudomonas_syringae	5969077	Scaffold	BS3829	2	Primary
GCA_900113625.1	Pseudomonas_syringae	6076522	Contig	BS3827	2	Primary
GCA_900115275.1	Pseudomonas_syringae	6227170	Scaffold	BS0292	2	Primary
GCA_900115405.1	Pseudomonas_syringae	6250628	Contig	BS3825	2	Primary
GCF_001400125.1	Pseudomonas_syringae_pv._atrofaciens	6012246	Scaffold	ICMP4394	2	Primary
GCF_001400495.1	Pseudomonas_syringae_pv._lapsa	5850429	Scaffold	ICMP3947	2	Primary
GCF_001400655.1	Pseudomonas_syringae_pv._aceris	6300961	Scaffold	ICMP2802	2	Primary
GCF_001401005.1	Pseudomonas_syringae_pv._papulans	6097472	Scaffold	ICMP4048	2	Primary
GCF_001401055.1	Pseudomonas_syringae_pv._solidagae	5980445	Scaffold	ICMP16925	2	Primary
GCF_001401075.1	Pseudomonas_syringae_pv._syringae	6073080	Scaffold	ICMP3023	2	Primary
GCF_001401335.1	Pseudomonas_syringae_pv._aptata	5977364	Scaffold	ICMP459	2	Primary
GCF_900235825.1	Pseudomonas syringae pv. syringae	6035297	Complete_Genome	CFBP4215	2	Primary
GCF_900235865.1	Pseudomonas syringae pv. syringae	6031285	Complete_Genome	CFBP2118	2	Primary
RBOG01000001:RBOG01000059	Pseudomonasy syringae pv. actinidiae	5666146	Scaffold	I_6	2	Primary
GCA_001293575.1	Pseudomonas_syringae_pv._maculicola	5914337	Scaffold	YM7930	3	Primary
GCA_001400995.1	Pseudomonas_syringae_pv._rhaphiolepidis	5483023	Scaffold	ICMP9756	3	Primary
GCA_001467105.1	Pseudomonas_syringae_ICMP_19498	6037605	Contig	ICMP19498	3	Primary
GCA_001537945.1	Pseudomonas_syringae_pv._cerasicola	5737706	Contig	CFBP6109	3	Primary
GCA_002699945.1	Pseudomonas_syringae_pv._cerasicola	5578164	Scaffold	ICMP17525	3	Primary
GCA_002700065.1	Pseudomonas_syringae_pv._cerasicola	5670078	Scaffold	ICMP13929	3	Primary
GCA_003700405.1	Pseudomonas_syringae_pv._actinidiae	5961922	Scaffold	ICMP19198	3	Primary
GCA_003701015.1	Pseudomonas_syringae_pv._actinidiae	5997265	Scaffold	ICMP19589	3	Primary
GCF_001400215.1	Pseudomonas_syringae_pv._cerasicola	5526054	Scaffold	ICMP17524	3	Primary
GCF_001400275.1	Pseudomonas_syringae_pv._daphniphylli	5933360	Scaffold	ICMP9757	3	Primary
GCF_001400285.1	Pseudomonas_syringae_pv._castaneae	6378275	Scaffold	ICMP9419	3	Primary
GCF_001400715.1	Pseudomonas_syringae_pv._broussonetiae	5801974	Scaffold	ICMP13650	3	Primary
GCF_003702965.1	Pseudomonas savastanoi	6115364	Draft	ICMP11899	3	Primary
GCF_900235815.1	Pseudomonas syringae	6013125	Complete_Genome	CFBP3840	3	Primary
GCF_003701555.1	Pseudomonas coronafaciens pv. garcae	5894927	Scaffold	ICMP3649	4	Primary
GCF_001400345.1	Pseudomonas coronafaciens pv. garcae	5509724	Scaffold	ICMP4323	4	Primary
GCF_003701985.1	Pseudomonas coronafaciens pv. atropurpurea	5775230	Scaffold	ICMP4328	4	Primary
GCF_003701545.1	Pseudomonas coronafaciens pv. coronafaciens	6014184	Scaffold	ICMP4329	4	Primary
GCF_003699655.1	Pseudomonas coronafaciens pv. striafaciens	5857397	Scaffold	ICMP4418	4	Primary
GCF_003703115.1	Pseudomonas coronafaciens pv. atropurpurea	5841412	Scaffold	ICMP4451	4	Primary
GCF_001400695.1	Pseudomonas coronafaciens pv. atropurpurea	5793035	Scaffold	ICMP4457	4	Primary
GCF_003700905.1	Pseudomonas coronafaciens pv. atropurpurea	6141805	Scaffold	ICMP4460	4	Primary
GCF_003703185.1	Pseudomonas coronafaciens pv. garcae	5615403	Scaffold	ICMP4466	4	Primary
GCF_003700475.1	Pseudomonas coronafaciens pv. garcae	5924650	Scaffold	ICMP5019	4	Primary
GCF_001401235.1	Pseudomonas coronafaciens pv. zizaniae	5729167	Scaffold	ICMP8921	4	Primary
GCF_003699755.1	Pseudomonas coronafaciens pv. zizaniae	5661713	Scaffold	ICMP8941	4	Primary
GCF_003699785.1	Pseudomonas coronafaciens pv. zizaniae	5799417	Scaffold	ICMP8944	4	Primary
GCF_003699275.1	Pseudomonas coronafaciens pv. zizaniae	5702497	Scaffold	ICMP8959	4	Primary
GCF_003702895.1	Pseudomonas coronafaciens pv. porri	6065267	Scaffold	ICMP8960	4	Primary
GCF_001400915.1	Pseudomonas coronafaciens pv. porri	5827909	Scaffold	ICMP8961	4	Primary
GCF_001400895.1	Pseudomonas coronafaciens pv. oryzae	5502658	Scaffold	ICMP9088	4	Primary
GCF_003701785.1	Pseudomonas coronafaciens pv. oryzae	5494634	Scaffold	ICMP9091	4	Primary
GCF_003701755.1	Pseudomonas coronafaciens pv. oryzae	5348997	Scaffold	ICMP9093	4	Primary
GCF_003702225.1	Pseudomonas coronafaciens pv. oryzae	5351852	Scaffold	ICMP9095	4	Primary
GCF_001401155.1	Pseudomonas tremae	5929145	Scaffold	ICMP9151	4	Primary
GCA_003700515.1	Pseudomonas coronafaciens pv. garcae	5744345	Scaffold	NCPPB2708	4	Primary
GCF_001293935.1	Pseudomonas_syringae_pv._oryzae	5502317	Scaffold	Por36	4	Primary
GCF_000452645.1	Pseudomonas tremae	5887975	Contig	CC1629	4	Primary
GCF_000452765.1	Pseudomonas tremae	5665727	Contig	CC1513	4	Primary
GCF_003699955.1	Pseudomonas coronafaciens pv. coronafaciens	5563242	Scaffold	ICMP10052	4	Primary
GCF_003703265.1	Pseudomonas coronafaciens p. porri	5979925	Scaffold	ICMP16805	4	Primary
RBVD01000001-RBVD01000463	Pseudomonas coronafaciens p. porri	5954304	Scaffold	ICMP16803	4	Primary
SAMN03976345	Pseudomonas coronafaciens pv. coronafaciens	5876916	Contig	3113	4	Primary
GCF_003699765.1	Pseudomonas cannabina	6083738	Scaffold	ICMP2821	5	Primary
GCF_001400175.1	Pseudomonas cannabina	5916539	Scaffold	ICMP2823	5	Primary
GCA_003700065.1	Pseudomonas_syringae_pv._philadelphi	6159488	Scaffold	ICMP8902	5	Primary
GCA_900106705.1	Pseudomonas_syringae	5900539	Scaffold	BS2731	5	Primary
GCA_900114665.1	Pseudomonas_syringae	5901036	Contig	BS2732	5	Primary
GCF_001400185.1	Pseudomonas syringae pv. coriandricola	5846430	Scaffold	ICMP12471	5	Primary
GCF_001401375.1	Pseudomonas cannabina pv. alisalensis	6102102	Scaffold	ICMP15200	5	Primary
GCF_003699105.1	Pseudomonas syringae pv. coriandricola	5997542	Scaffold	ICMP12341	5	Primary
GCF_003699895.1	Pseudomonas cannabina pv. alisalensis	5995014	Scaffold	ICMP15205	5	Primary
GCF_003699905.1	Pseudomonas cannabina	5956912	Scaffold	ICMP15201	5	Primary
GCF_003699915.1	Pseudomonas cannabina	5908172	Scaffold	ICMP15203	5	Primary
GCF_003703245.1	Pseudomonas caricapapayae	6038930	Scaffold	ICMP2854	6	Primary
GCF_001400735.1	Pseudomonas caricapapayae	6257670	Scaffold	ICMP2855	6	Primary
GCF_003703055.1	Pseudomonas syringae pv. helianthi	6047246	Scaffold	ICMP3263	6	Primary
GCF_003701315.1	Pseudomonas syringae pv. helianthi	6053458	Scaffold	ICMP3549	6	Primary
GCF_003699475.1	Pseudomonas caricapapayae	6301754	Scaffold	ICMP4086	6	Primary
GCF_001401315.1	Pseudomonas syringae pv. tagetis	6042399	Scaffold	ICMP4091	6	Primary
GCF_001400835.1	Pseudomonas syringae pv. helianthi	6208545	Scaffold	ICMP4531	6	Primary
GCF_003703295.1	Pseudomonas syringae pv. tagetis	6049904	Scaffold	ICMP6369	6	Primary
GCF_003703145.1	Pseudomonas caricapapayae	6392189	Scaffold	ICMP7496	6	Primary
GCF_003702855.1	Pseudomonas syringae pv, tagetis	6027727	Scaffold	ICMP11161	6	Primary
GCF_003702045.1	Pseudomonas viridiflava	5665871	Scaffold	ICMP19473	7	Secondary
GCF_001401215.1	Pseudomonas viridiflava	5902031	Scaffold	ICMP2848	7	Secondary
GCF_001400955.1	Pseudomonas syringae pv. ribicola	5892840	Scaffold	ICMP3882	7	Secondary
GCF_001400635.1	Pseudomonas syringae pv. primulae	5894791	Scaffold	ICMP3956	7	Secondary
GCA_014841315.1	Pseudomonas_syringae	6020391	Contig	CFBP13572	7	Secondary
GCA_014842635.1	Pseudomonas_syringae	6147017	Contig	CFBP13578	7	Secondary
GCA_021609785.1	Pseudomonas_syringae	6034432	Contig	PA-1-12H	7	Secondary
GCA_000452825.2	Pseudomonas_syringae_CC1417	5648464	Contig	CC1417	9	Secondary
